# Supplementary material for: TSVdb: a web-tool for TCGA splicing variants analysis
Source: BMC Genomics. 2018 May 29;19:405. doi: 10.1186/s12864-018-4775-x (PMC5975414; doi:10.1186/s12864-018-4775-x)
Supplement: Supplementary file 2 — MongoDB database scheme. (TXT 2 kb) [file 12864_2018_4775_MOESM2_ESM.txt]

// gene expression. Each tumor has a collection.
{
    "entrezid":Str,
    "symbol":Str,
    "gene_expression":[
        {sampleID.1:expression_value.1},
        {sampleID.2:expression_value.2}
        ...
    ]
}

// Transcript isoform pattern. One collection for all tumors.
{ "entrezid":Str, "symbol":Str,
    "tx":[
        ucsc_tx_id.1:{ "chr":Str, "start":Num, "end":Num, "strand":Str, 
            "exon":[
                { "chr":Str, "start":Num, "end":Num, "strand":Str, "rank":Num1 },
                { "chr":Str, "start":Num, "end":Num, "strand":Str, "rank":Num2 }
                ...
            ]
        }, 
        ucsc_tx_id.2:{ "chr":Str, "start":Num, "end":Num, "strand":Str, 
            "exon":[
                { "chr":Str, "start":Num, "end":Num, "strand":Str, "rank":Num1 },
                { "chr":Str, "start":Num, "end":Num, "strand":Str, "rank":Num2 }
                ...
            ]
        }, 
    ]
}


// Exon quantification. Each tumor has a collection.
{
    "exon":[ // The location of each exion
        { "chr":Str, "start":Num, "end":Num, "strand":Str},
        { "chr":Str, "start":Num, "end":Num, "strand":Str}
        ...
    ],
    "count":[
        {sampleID:Num, sampleID:Num},
        {sampleID:Num, sampleID:Num}
        ...
    ]
}

// Transcript isoform expression. Each tumor has a collection.
{
    ucsc_tx_id.1:{sampleID:Num, sampleID:Num},
    ucsc_tx_id.2:{sampleID:Num, sampleID:Num}
    ...
}

// Junction quantification. Each tumor has a collection.
{
    "exon":[ // The location of each junction
        {"chr":Str, "start":Num, "end":Num, "strand":Str, "count":Num},
        {"chr":Str, "start":Num, "end":Num, "strand":Str, "count":Num}
        ...
    ],
    "count":[
        {sampleID:Num, sampleID:Num},
        {sampleID:Num, sampleID:Num}
        ...
    ]
}

// Clinical data. Each tumor has a collection.
{
    clinical_name.1: {
        "cdCode":{0: clinical_group1, 1: clinical_group2...},
        "value": [[sampleID, cd_group_code], [sampleID, cd_group_code]...]
    }
    clinical_name.2: {
        "cdCode":{0: clinical_group1, 1: clinical_group2...},
        "value": [[sampleID, cd_group_code], [sampleID, cd_group_code]...]
    }
}
